# Supplementary material for: PHERI—Phage Host ExploRation Pipeline
Source: Microorganisms. 2023 May 26;11(6):1398. doi: 10.3390/microorganisms11061398 (PMC10305434; doi:10.3390/microorganisms11061398)
Supplement: Supplementary file 1 [file microorganisms-11-01398-s001.zip]

Archive with 1 entries (1 files):
- microorganisms-2398512-supplementary.pdf
